# Supplementary material for: Cinnamaldehyde Supplementation Reverts Endothelial Dysfunction in Rat Models of Diet-Induced Obesity: Role of NF-E2-Related Factor-2
Source: Antioxidants (Basel). 2022 Dec 30;12(1):82. doi: 10.3390/antiox12010082 (PMC9854673; doi:10.3390/antiox12010082)
Supplement: Supplementary file 1 [file antioxidants-12-00082-s001.zip]

Archive with 1 entries (1 files):
- antioxidants-2102406-supplementary.pdf
